# Supplementary material for: Characterization of the Astrocyte Calcium Response to Norepinephrine in the Ventral Tegmental Area
Source: Cells. 2024 Dec 30;14(1):24. doi: 10.3390/cells14010024 (PMC11720743; doi:10.3390/cells14010024)
Supplement: Supplementary file 1 [file cells-14-00024-s001.zip]

Archive with 1 entries (1 files):
- cells-3306004-supplementary.pdf
